# Supplementary material for: New Insights on Endophytic Microbacterium-Assisted Blast Disease Suppression and Growth Promotion in Rice: Revelation by Polyphasic Functional Characterization and Transcriptomics
Source: Microorganisms. 2023 Jan 31;11(2):362. doi: 10.3390/microorganisms11020362 (PMC9963279; doi:10.3390/microorganisms11020362)
Supplement: Supplementary file 1 [file microorganisms-11-00362-s001.zip]

Archive with 2 entries (2 files):
- microorganisms-2043028-Supplementary Figures.pdf
- microorganisms-2043028-Supplementary Tables.pdf
